# Supplementary material for: Substrate-Dependent Trans-Stimulation of Organic Cation Transporter 2 Activity
Source: Int J Mol Sci. 2021 Nov 29;22(23):12926. doi: 10.3390/ijms222312926 (PMC8657912; doi:10.3390/ijms222312926)
Supplement: Supplementary file 1 [file ijms-22-12926-s001.zip]

Archive with 1 entries (1 files):
- ijms-1466740-supplementary.pdf
